# Supplementary material for: Cancer stem-like sphere cells induced from de-differentiated hepatocellular carcinoma-derived cell lines possess the resistance to anti-cancer drugs
Source: BMC Cancer. 2014 Sep 27;14:722. doi: 10.1186/1471-2407-14-722 (PMC4190290; doi:10.1186/1471-2407-14-722)
Supplement: Supplementary file 1 — Additional file 1: Table S1: Primers and hydrolysis probes used in this study. (XLS 8 KB) [file 12885_2014_4908_MOESM1_ESM.xls]

## Sheet: Sheet1
	Additional file 1: Table S1. Primers and hydrolysis probes used in this study.
		Sequence
	NANOG
	5'-primer	5'-AGATGCCTCACACGGAGACT-3'
	3'-primer	5'-TTTGCGACACTCTTCTCTGC-3'
	Hydrolysis probe	UPL Probe #31*
	LIN28A
	5'-primer	5'-GAAGCGCAGATCAAAAGGAG-3'
	3'-primer	5'-GCTGATGCTCTGGCAGAAGT-3'
	Hydrolysis probe	UPL Probe #23*
	ALDH1A1
	5'-primer	5'-TTTGGTGGATTCAAGATGTCTG-3'
	3'-primer	5'-CACTGTGACTGTTTTGACCTCTG-3'
	Hydrolysis probe	UPL Probe #14*
	ABCG2
	5'-primer	5'-TTCCACGATATGGATTTACGG-3'
	3'-primer	5'-GTTTCCTGTTGCATTGAGTCC-3'
	Hydrolysis probe	UPL Probe #29*
	CDKN1A (P21)
	5'-primer	5'-TCACTGTCTTGTACCCTTGTGC-3'
	3'-primer	5'-GGCGTTTGGAGTGGTAGAAA-3'
	Hydrolysis probe	UPL Probe #31*
	HIF1A
	5'-primer	5'-TTTTTCAAGCAGTAGGAATTGGA-3'
	3'-primer	5'-GTGATGTAGTAGCTGCATGATCG-3'
	Hydrolysis probe	UPL Probe #66*
	GAPDH
	5'-primer	5'-AGCCACATCGCTCAGACAC-3'
	3'-primer	5'-GCCCAATACGACCAAATCC-3'
	Hydrolysis probe	UPL Probe #60*
	PGK1
	5'-primer	5'-CTGTGGCTTCTGGCATACCT-3'
	3'-primer	5'-CGAGTGACAGCCTCAGCATA-3'
	Hydrolysis probe	UPL Probe #42*
	*The number for the Universal ProbeLibrary probes (Roche Diagnostics,
	Tokyo, Japan).
